# Supplementary material for: Research on the Molecular Mechanisms and Key Gene Discovery in Quercus variabilis Root Pruning Based on Transcriptomics and Hormone Profiling
Source: Int J Mol Sci. 2024 Oct 27;25(21):11541. doi: 10.3390/ijms252111541 (PMC11546583; doi:10.3390/ijms252111541)
Supplement: Supplementary file 1 [file ijms-25-11541-s001.zip]

Archive with 30 entries (30 files):
- figure caption.pdf
- Figure S1.jpg
- Figure S2.png
- Figure S3.jpg
- Figure S4.jpg
- MWXS-21-1377D-02-3_18_WH6500-14_A20-3_V5.0_TY_20210804-A21215294b_a.mzML
- MWXS-21-1377D-02-3_18_WH6500-14_A20-3_V5.0_TY_20210804-A21215295b_a.mzML
- MWXS-21-1377D-02-3_18_WH6500-14_A20-3_V5.0_TY_20210804-A21215296b_a.mzML
- MWXS-21-1377D-02-3_18_WH6500-14_A20-3_V5.0_TY_20210804-A21215297b_a.mzML
- MWXS-21-1377D-02-3_18_WH6500-14_A20-3_V5.0_TY_20210804-A21215298b_a.mzML
- MWXS-21-1377D-02-3_18_WH6500-14_A20-3_V5.0_TY_20210804-A21215299b_a.mzML
- MWXS-21-1377D-02-3_18_WH6500-14_A20-3_V5.0_TY_20210804-H21215282b_a.mzML
- MWXS-21-1377D-02-3_18_WH6500-14_A20-3_V5.0_TY_20210804-H21215283b_a.mzML
- MWXS-21-1377D-02-3_18_WH6500-14_A20-3_V5.0_TY_20210804-H21215284b_a.mzML
- MWXS-21-1377D-02-3_18_WH6500-14_A20-3_V5.0_TY_20210804-H21215285b_a.mzML
- MWXS-21-1377D-02-3_18_WH6500-14_A20-3_V5.0_TY_20210804-H21215286b_a.mzML
- MWXS-21-1377D-02-3_18_WH6500-14_A20-3_V5.0_TY_20210804-H21215287b_a.mzML
- MWXS-21-1377D-02-3_18_WH6500-14_A20-3_V5.0_TY_20210804-H21215288b_a.mzML
- MWXS-21-1377D-02-3_18_WH6500-14_A20-3_V5.0_TY_20210804-H21215289b_a.mzML
- MWXS-21-1377D-02-3_18_WH6500-14_A20-3_V5.0_TY_20210804-H21215290b_a.mzML
- MWXS-21-1377D-02-3_18_WH6500-14_A20-3_V5.0_TY_20210804-H21215291b_a.mzML
- MWXS-21-1377D-02-3_18_WH6500-14_A20-3_V5.0_TY_20210804-H21215292b_a.mzML
- MWXS-21-1377D-02-3_18_WH6500-14_A20-3_V5.0_TY_20210804-H21215293b_a.mzML
- Table S1.xlsx
- Table S2.xlsx
- Table S3.xlsx
- Table S4.xlsx
- Table S5.xlsx
- Table S6.xlsx
- Table S7.xlsx
