# Supplementary material for: Research on the Molecular Mechanisms and Key Gene Discovery in Quercus variabilis Root Pruning Based on Transcriptomics and Hormone Profiling
Source: Int J Mol Sci. 2024 Oct 27;25(21):11541. doi: 10.3390/ijms252111541 (PMC11546583; doi:10.3390/ijms252111541)
Supplement: Supplementary file 1 [file ijms-25-11541-s001.zip › Table S1.xlsx]

## Sheet: Sheet1
Table S1. Upstream and downstream primers of 16 genes and internal reference genes for qRT-PCR
Unigene id	Forward primer sequence (5'–3')	Reverse primer sequence (5'–3')
Cluster-67598.11029	AGCACCTAACTTTGTCACCA	AGATCTGGTCTGAGAGGCCC
Cluster-67598.26030	CTGCAATCACCTCAGGGTGT	GCTGCCTCTAGTGGGTCATC
Cluster-67598.30031	AGAGGTGGAGACAAGAAGA	GGATGAAAGCAACTATCAA
Cluster-67598.30559	AGATAAATTCTCCAAGGTG	AAGGGTCCATAGCCTGCCC
Cluster-67598.33182	ATGAATGTGAGTCATTCTC	GTACTTGCACTGGGAGGCC
Cluster-67598.33980	TCCTCACCGTGTGAGATC	CGTCTTCGTCACCTGAAG
Cluster-67598.49730	TCTGCAATTCACACCAAGT	CTTGCCTGCAAACTGAACC
Cluster-67598.55837	TGACAGTGTTGTGAGGGCAA	TGCTTGTGAGCAACCCCTAT
Cluster-67598.58225	TCCAACATCGTACGCGGAAT	TCAACAACACCAAAGCCCCT
Cluster-67598.60064	ACACAGCTACAACTCCAACA	TTTGGGTGCGCAGAAGAATC
Actin	AGCTTTGGTTATCGACAACG	AGAAGGTGTGGTGCCAGATC
