# Supplementary material for: Research on the Molecular Mechanisms and Key Gene Discovery in Quercus variabilis Root Pruning Based on Transcriptomics and Hormone Profiling
Source: Int J Mol Sci. 2024 Oct 27;25(21):11541. doi: 10.3390/ijms252111541 (PMC11546583; doi:10.3390/ijms252111541)
Supplement: Supplementary file 1 [file ijms-25-11541-s001.zip › Table S2.xlsx]

## Sheet: Sheet1
Table S2. RNA-seq data production statistics
Sample	Raw Reads	Clean Reads	Clean Base(G)	Error Rate(%)	Q20(%)	Q30(%)	GC Content(%)
Control-1-1	56976850	54783664	8.22	0.03	97.57	93.22	45.23
Control-1-2	46982654	44995388	6.75	0.03	97.51	93.07	45.2
Control-1-3	50141330	48133654	7.22	0.03	97.58	93.21	45.08
Control-2-1	44916998	43394920	6.51	0.03	97.33	92.56	45.07
Control-2-2	43812246	42104410	6.32	0.03	97.69	93.47	45.12
Control-2-3	43315084	41965606	6.29	0.03	97.58	93.23	45.07
Control-3-1	44515500	42628996	6.39	0.03	97.54	93.11	45.22
Control-3-2	50035356	47475188	7.12	0.03	97.63	93.32	45.14
Control-3-3	45359996	43262564	6.49	0.03	97.6	93.24	44.98
Treat-1-1	53439836	51583258	7.74	0.03	97.54	93.14	44.82
Treat-1-2	46550364	45110380	6.77	0.03	97.48	93.06	44.9
Treat-1-3	50688164	48784986	7.32	0.03	96.55	90.77	44.86
Treat-2-1	49969602	48097832	7.21	0.03	97.51	93.04	44.86
Treat-2-2	47677618	45717560	6.86	0.03	97.51	93.06	45.07
Treat-2-3	55454462	53644330	8.05	0.03	97.59	93.23	45.1
Treat-3-1	48018620	45972134	6.9	0.03	97.62	93.26	45.07
Treat-3-2	47942814	46050424	6.91	0.03	97.62	93.31	45.13
Treat-3-3	48751578	46335844	6.95	0.03	97.49	93.01	45.15
