# Supplementary material for: Research on the Molecular Mechanisms and Key Gene Discovery in Quercus variabilis Root Pruning Based on Transcriptomics and Hormone Profiling
Source: Int J Mol Sci. 2024 Oct 27;25(21):11541. doi: 10.3390/ijms252111541 (PMC11546583; doi:10.3390/ijms252111541)
Supplement: Supplementary file 1 [file ijms-25-11541-s001.zip › Table S3.xlsx]

## Sheet: Sheet1
Table S3. Assemble the results statistics table
Type	Number	Mean Length	N50	N90	Total Bases
Transcript	224579	630	927	267	141473323
Unigene	185621	712	1027	312	132235518
