# Supplementary material for: Research on the Molecular Mechanisms and Key Gene Discovery in Quercus variabilis Root Pruning Based on Transcriptomics and Hormone Profiling
Source: Int J Mol Sci. 2024 Oct 27;25(21):11541. doi: 10.3390/ijms252111541 (PMC11546583; doi:10.3390/ijms252111541)
Supplement: Supplementary file 1 [file ijms-25-11541-s001.zip › Table S4.xlsx]

## Sheet: Sheet1
Table S4. Annotated statistical table
Database	Number of Genes	Percentage (%)
KEGG	80074	43.14
NR	113077	60.92
SwissProt	70594	38.03
Trembl	99758	53.74
KOG	65415	35.24
GO	84286	45.41
Pfam	75442	40.64
Annotated in at least one Database	122196	65.83
Total Unigenes	185621	100
