# Supplementary material for: Research on the Molecular Mechanisms and Key Gene Discovery in Quercus variabilis Root Pruning Based on Transcriptomics and Hormone Profiling
Source: Int J Mol Sci. 2024 Oct 27;25(21):11541. doi: 10.3390/ijms252111541 (PMC11546583; doi:10.3390/ijms252111541)
Supplement: Supplementary file 1 [file ijms-25-11541-s001.zip › Table S5.xlsx]

## Sheet: Table S5
Table S5. Statistical table of comparison results in each period
Sample	Clean Reads	Mapped Reads	Percentage
Control-1-1	54783664	45630524	0.8329
Control-1-2	44995388	37360946	0.8303
Control-1-3	48133654	40240990	0.836
Control-2-1	43394920	35915512	0.8276
Control-2-2	42104410	34734302	0.825
Control-2-3	41965606	34899084	0.8316
Control-3-1	42628996	35618240	0.8355
Control-3-2	47475188	40016682	0.8429
Control-3-3	43262564	36394746	0.8413
Treat-1-1	51583258	42309744	0.8202
Treat-1-2	45110380	36443154	0.8079
Treat-1-3	48784986	40239978	0.8248
Treat-2-1	48097832	40235884	0.8365
Treat-2-2	45717560	37862486	0.8282
Treat-2-3	53644330	43943298	0.8192
Treat-3-1	45972134	38130134	0.8294
Treat-3-2	46050424	37886860	0.8227
Treat-3-3	46335844	38720732	0.8357
