# Supplementary material for: Research on the Molecular Mechanisms and Key Gene Discovery in Quercus variabilis Root Pruning Based on Transcriptomics and Hormone Profiling
Source: Int J Mol Sci. 2024 Oct 27;25(21):11541. doi: 10.3390/ijms252111541 (PMC11546583; doi:10.3390/ijms252111541)
Supplement: Supplementary file 1 [file ijms-25-11541-s001.zip › Table S6.xlsx]

## Sheet: Sheet2
Table S6. Gene ID and annotation table of 20 key genes
Mode	ID	gene name	Annotation
orange	Cluster-67598.50286	TRZ1	Encodes a protein with RNAse Z activity suggesting a role in tRNA processing.
orange	Cluster-67598.20910	Polyubiquitin	Polyubiquitin genes are characterized by the presence of tandem repeats of the 228 bp that encode a ubiquitin monomer. Induced by salicylic acid. Independent of NPR1 for their induction by salicylic acid.
orange	Cluster-67598.36684	ACT11	Encodes an actin that is expressed predominantly during reproductive development.
orange	Cluster-67598.64401	CCR4	Has mRNA deadenylation activity. Also plays a role in plant defense responses.
orange	Cluster-67598.92250	TMV resistance protein N	Differential expression of the TMV resistance gene N prevents a hypersensitive response in seeds and during germination
orange	Cluster-67598.45800	ACT1	Member of the actin gene family. Expressed in mature pollen.
orange	Cluster-36505.0	RPL37	cytosolic ribosomal protein gene, part of eL20 family
orange	Cluster-28640.0	RPS21	Cytosolic ribosomal protein. Mutants enhance the varigation effect of var2 mutations suggesting a link between cytosolic translation and chloroplast development.
orange	Cluster-67598.50672	O-fucosyltransferase 36-like	DELLA is mono-O-fucosylated by the novel O-fucosyltransferase SPINDLY (SPY),DELLA is a key protein in gibberellin signaling pathway
orange	Cluster-67598.90735	3-ketoacyl-acyl carrier protein synthase I	Encodes beta-ketoacyl-[acyl carrier protein] synthase I (KASI). Crucial for fatty acid synthesis. Plays a role in chloroplast division and embryo development.
lightyellow	Cluster-67598.56812	PGL3	pgl3 mutant phenotypes suggest that it is important in pathogen defense and maintenance of cellular redox homeostasis.
lightyellow	Cluster-67598.48346	VPS4	Encodes an ESCRT-related protein: CHMP1A/AT1G73030; CHMP1B/AT1G17730. CHMP1A and B mediate multivesicular body sorting of auxin carriers and are required for plant development
lightyellow	Cluster-67598.54217	TLP1	Root-specific expression activated in response to rhizobacteria and ACC. Role in induced systemic resistance.
lightyellow	Cluster-67598.46044	Kinase superfamily protein	A protein that plays an important role in growth and stress resistance
lightyellow	Cluster-67598.75144	DSC1	Dominant negative alleles suppress catma3 autoimmunity. Co-regulates with WRKY19 basal levels of immunity to root-knot nematodes.
lightyellow	Cluster-67598.61116	RD22	responsive to dehydration 22 (RD22) mediated by ABA
lightyellow	Cluster-67598.10589	receptor-like protein kinase haiku2	A key regulator of early endosperm proliferation
lightyellow	Cluster-67598.40747	PUP3	Member of a family of proteins related to PUP1, a purine transporter. May be involved in the transport of purine and purine derivatives such as cytokinins, across the plasma membrane.
lightyellow	Cluster-67598.21090	GSO1	GSO1 and a homolog GSO2 are required for the formation of a normal epidermal surface during embryogenesis
lightyellow	Cluster-67598.78909	GLP4	Encodes a germin-like protein with possible oxalate oxidase activity (based on GenBank record).
