# Supplementary material for: Research on the Molecular Mechanisms and Key Gene Discovery in Quercus variabilis Root Pruning Based on Transcriptomics and Hormone Profiling
Source: Int J Mol Sci. 2024 Oct 27;25(21):11541. doi: 10.3390/ijms252111541 (PMC11546583; doi:10.3390/ijms252111541)
Supplement: Supplementary file 1 [file ijms-25-11541-s001.zip › Table S7.xlsx]

## Sheet: Sheet1
Table S7. selected reaction monitoring conditions for protonated or deprotonated plant hormones([M+H]+or[M-H]-)
Component	Polarity	Parention (m/z)	Daughterion（m/z）	Uncluster voltage (V)	Collision energy (V)
IBA	-	202	116/158/184	-80	-0.0584795
JA	-	209.2	58.9	-54	-16
MeJA	-	225.1	151.1/193.1/133	-50	-0.0888889
MeSA	-	153	121.0/93.1/65.0	-131	-0.0128205
SA	-	137	92.9/65	-50	0.512821
ABA	-	263.1	153.0/204.2	-60	0.518519
IP	-	204.1	136.1/148.2	51	24/29
IPA	-	336.2	204.2/136.3	59	28/32
Zeatin	-	220.4	136/202.1	92	22/16
TZR	-	352.3	220.2/136/202.1	90	25/40/32
IAA	-	176.2	129.8/102.9	65	12/42
